# Supplementary material for: The complete mitochondrial genomes of two vent squat lobsters, Munidopsis lauensis and M. verrilli: Novel gene arrangements and phylogenetic implications
Source: Ecol Evol. 2019 Sep 30;9(22):12390–407. doi: 10.1002/ece3.5542 (PMC6875667; doi:10.1002/ece3.5542)
Supplement: Supplementary file 5 [file ECE3-9-12390-s005.NWK]

(((((((((((Munidopsis_lauensis:0.08660467,Munidopsis_verrilli:0.08828194):0.26307774,Shinkaia_crosnieri:0.25514852):0.11720159,Munida_gregaria:0.33814746):0.07215794,(Petrolisthes_haswelli:0.24621434,Neopetrolisthes_maculatus:0.22413315):0.34098274):0.08346028,(Kiwa_tyleri:0.47506556,(Pagurus_longicarpus:0.17180587,(Paralithodes_brevipes:0.06576607,(Paralithodes_camtschaticus:0.04910744,Lithodes_nintokuae:0.04646451):0.02977534):0.12763135):0.21864884):0.04581984):0.04352795,Clibanarius_infraspinatus:0.53716198):0.08749822,(Upogebia_yokoyai:0.14669755,Austinogebia_edulis:0.13102395):0.37476457):0.04726987,(Corallianassa_coutierei:0.45419537,Paraglypturus_tonganus:0.31776280):0.58583637):0.02933757,((Geocharax_gracilis:0.17508076,Tenuibranchiurus_glypticus:0.27695642):0.30726778,Cambaroides_similis:0.53501536):0.12922701):0.04611469,(Ibacus_ciliatus:0.32841350,(Palinurellus_wieneckii:0.31549737,Panulirus_cygnus:1.06579278):0.08240950):0.20214746):0.09203976,(((Alpheus_distinguendus:0.54020676,Chlorotocus_crassicornis:0.37451379):0.06122697,Exopalaemon_carinicauda:0.52611254):0.10360331,Rhynchocinetes_durbanensis:1.00212089):0.09203976);
