# Supplementary material for: The complete mitochondrial genomes of two vent squat lobsters, Munidopsis lauensis and M. verrilli: Novel gene arrangements and phylogenetic implications
Source: Ecol Evol. 2019 Sep 30;9(22):12390–407. doi: 10.1002/ece3.5542 (PMC6875667; doi:10.1002/ece3.5542)
Supplement: Supplementary file 6 [file ECE3-9-12390-s006.nwk]

(((((((((((Munidopsis_lauensis:0.08753400,Munidopsis_verrilli:0.09142600):0.28533400,Shinkaia_crosnieri:0.28560400):0.12842500,Munida_gregaria:0.37939800):0.07981100,(Petrolisthes_haswelli:0.27171900,Neopetrolisthes_maculatus:0.24707500):0.38658100):0.09065000,(Kiwa_tyleri:0.54110600,(Pagurus_longicarpus:0.18766900,(Paralithodes_brevipes:0.06799000,(Paralithodes_camtschaticus:0.05083700,Lithodes_nintokuae:0.04755500):0.03117200):0.14089700):0.24593800):0.05258400):0.04902700,Clibanarius_infraspinatus:0.59736900):0.09861300,(Upogebia_yokoyai:0.16046900,Austinogebia_edulis:0.14059400):0.42562000):0.05116000,(Paraglypturus_tonganus:0.35388400,Corallianassa_coutierei:0.50707300):0.66330300):0.03149600,(Cambaroides_similis:0.60339800,(Tenuibranchiurus_glypticus:0.29952100,Geocharax_gracilis:0.19206100):0.34002100):0.14342900):0.05014800,((Panulirus_cygnus:1.20192000,Palinurellus_wieneckii:0.33810300):0.09853600,Ibacus_ciliatus:0.36599300):0.22332800):0.07452321,(Rhynchocinetes_durbanensis:1.12546200,(Exopalaemon_carinicauda:0.59241000,(Chlorotocus_crassicornis:0.40884100,Alpheus_distinguendus:0.58619300):0.08316900):0.11106300):0.20397100);
